# Supplementary material for: Conformational Plasticity Enhances the Brain Penetration of a Metabolically Stable, Dual-Functional Opioid-Peptide CycloAnt
Source: Int J Mol Sci. 2024 Oct 23;25(21):11389. doi: 10.3390/ijms252111389 (PMC11546339; doi:10.3390/ijms252111389)
Supplement: Supplementary file 1 [file ijms-25-11389-s001.zip]

Archive with 1 entries (1 files):
- ijms-3224100-supplementary.pdf
